# Supplementary material for: Proton Pump Inhibitors Enhance the Antitumor Effect of Chemotherapy for Esophageal Squamous Cell Carcinoma
Source: Cancers (Basel). 2022 May 12;14(10):2395. doi: 10.3390/cancers14102395 (PMC9140098; doi:10.3390/cancers14102395)
Supplement: Supplementary file 1 [file cancers-14-02395-s001.zip]

Archive with 1 entries (1 files):
- cancers-1697243-supplementary.pdf
